# Supplementary material for: Urbanization Drives Habitat Suitability of the Invasive Cuban Knight Anole (Anolis equestris) in Florida, USA
Source: Ecol Evol. 2025 Oct 14;15(10):e72334. doi: 10.1002/ece3.72334 (PMC12520795; doi:10.1002/ece3.72334)
Supplement: Supplementary file 2 — Appendix S2: ece372334‐sup‐0002‐AppendixS2.xlsx. [file ECE3-15-e72334-s001.xlsx]

## Sheet: Sheet1
	Variable	Source Dataset	Native Resolution	Native Coordinate System	Description
	Mean Diurnal Range	WorldClim v2.1	30 arcsec	WGS 84	Difference between daily maximum and minimum temperatures
	Precipitation of Driest Month	WorldClim v2.1	30 arcsec	WGS 84	Total precipitation during the driest month of the year
	Precipitation of Wettest Month	WorldClim v2.1	30 arcsec	WGS 84	Total precipitation during the wettest month of the year
	Precipitation of Warmest Quarter	WorldClim v2.1	30 arcsec	WGS 84	Total precipitation during the warmest quarter of the year
	Annual Precipitation	WorldClim v2.1	30 arcsec	WGS 84	Total precipitation over the course of the year
	Elevation	GMTED2010	30 arcsec	WGS 84	Global elevation model
	Surface Temperature	MODIS (MOD11A1)	30 arcsec	WGS 84	Land surface temperature averaged between 2014 and 2024
	Normalized Difference Vegetation Index (NDVI)	MODIS (MOD13Q1)	30 arcsec	Sinusoidal	Vegetation index averaged between 2014 and 2024
	Land Fraction Pixel	MODIS	1 km	Mollweide	Proportion of land cover in a raster cell
	Population Grid	GHSL	30 arcsec	WGS 84	Human population density
	Settlement Model Grid	GHSL	1 km	Mollweide	Urban settlement intensity
	Sampling Effort	inaturalist	30 arcsec	WGS 84	Log-transformed observation density per cell
	Table S1. Summary of environmental predictors used in species distribution modeling for A. equestris

## Sheet: Table S2
	Ensemble				Region		Boyce Index		TSS			Sensitivity			Specificity			Kappa			AUC
	Random Forest		RF		Native		0.893		0.740909	(0.72,0.76)		0.772727	(0.77,0.77)		0.968182	(0.94,0.99)		0.740909	(0.72,0.76)		0.870455	(0.86,0.88)
					Invasive		0.984		0.90922	(0.9,0.92)		0.950355	(0.95,0.95)		0.958865	(0.95,0.96)		0.90922	(0.9,0.92)		0.95461	(0.95,0.96)
	Multivariate Adaptive Regression Splines		MARS		Native		0.956		0.681818	(0.63,0.73)		0.818182	(0.82,0.82)		0.863636	(0.81,0.92)		0.681818	(0.63,0.73)		0.840909	(0.81,0.87)
					Invasive		0.908		0.904965	(0.9,0.91)		0.946809	(0.95,0.95)		0.958156	(0.95,0.96)		0.904965	(0.9,0.91)		0.952482	(0.95,0.96)
	Gradient Boosting Machines		GBM		Native		0.941		0.704545	(0.68,0.72)		0.727273	(0.73,0.73)		0.977273	(0.96,1)		0.704545	(0.68,0.72)		0.852273	(0.84,0.86)
					Invasive		0.882		0.898227	(0.89,0.9)		0.943262	(0.94,0.94)		0.954965	(0.95,0.96)		0.898227	(0.89,0.9)		0.949113	(0.95,0.95)
	Unweighted Arithmetic Mean		EMmean		Native		0.957		0.659091	(0.64,0.68)		0.681818	(0.68,0.68)		0.977273	(0.96,1)		0.659091	(0.64,0.68)		0.829545	(0.82,0.84)
					Invasive		0.84		0.906738	(0.9,0.91)		0.946809	(0.95,0.95)		0.959929	(0.95,0.97)		0.906738	(0.9,0.91)		0.953369	(0.95,0.96)
	TSS-Weighted Mean		EMwmean		Native		0.958		0.540909	(0.53,0.55)		0.545455	(0.55,0.55)		0.995455	(0.99,1)		0.540909	(0.53,0.55)		0.770455	(0.77,0.77)
					Invasive		0.846		0.906738	(0.9,0.91)		0.93617	(0.94,0.94)		0.970567	(0.97,0.98)		0.906738	(0.9,0.91)		0.953369	(0.95,0.96)
	Artificial Neural Networks		ANN		Native		0.881		0.686364	(0.65,0.72)		0.772727	(0.77,0.77)		0.913636	(0.88,0.95)		0.686364	(0.65,0.72)		0.843182	(0.83,0.86)
					Invasive		0.783		0.896809	(0.89,0.9)		0.939716	(0.94,0.94)		0.957092	(0.95,0.97)		0.896809	(0.89,0.9)		0.948404	(0.94,0.95)
	Extreme Gradient Boosting		XGBOOST		Native		0.946		0.536364	(0.52,0.55)		0.545455	(0.55,0.55)		0.990909	(0.98,1)		0.536364	(0.52,0.55)		0.768182	(0.76,0.77)
					Invasive		0.837		0.897518	(0.89,0.9)		0.946809	(0.95,0.95)		0.950709	(0.95,0.96)		0.897518	(0.89,0.9)		0.948759	(0.95,0.95)
	Committee Averaging		EMca		Native		0.911		0.7	(0.68,0.72)		0.727273	(0.73,0.73)		0.972727	(0.95,1)		0.7	(0.68,0.72)		0.85	(0.84,0.86)
					Invasive		0.652		0.902482	(0.9,0.91)		0.946809	(0.95,0.95)		0.955674	(0.95,0.96)		0.902482	(0.9,0.91)		0.951241	(0.95,0.95)
	Flexible Discriminant Analysis		FDA		Native		0.884		0.645455	(0.62,0.67)		0.727273	(0.73,0.73)		0.918182	(0.9,0.94)		0.645455	(0.62,0.67)		0.822727	(0.81,0.83)
					Invasive		0.695		0.906383	(0.9,0.91)		0.953901	(0.95,0.95)		0.952482	(0.94,0.96)		0.906383	(0.9,0.91)		0.953191	(0.95,0.96)
	Classification Tree Analysis		CTA		Native		0.811		0.540909	(0.53,0.55)		0.545455	(0.55,0.55)		0.995455	(0.99,1)		0.540909	(0.53,0.55)		0.770455	(0.77,0.77)
					Invasive		0.753		0.896454	(0.89,0.9)		0.950355	(0.95,0.95)		0.946099	(0.94,0.95)		0.896454	(0.89,0.9)		0.948227	(0.94,0.95)
	Maximum Entropy		MAXENT		Native		0.778		0.218182	(0.19,0.24)		0.272727	(0.27,0.27)		0.945455	(0.92,0.97)		0.218182	(0.19,0.24)		0.609091	(0.6,0.62)
					Invasive		0.879		0.857092	(0.85,0.86)		0.882979	(0.88,0.88)		0.974113	(0.97,0.98)		0.857092	(0.85,0.86)		0.928546	(0.93,0.93)
	Table S2. Mean (95% CI) validation metrics for each ensemble and region. Metrics requiring a threshold (TSS, κ, sensitivity, specificity) used a fixed cutoff of 0.5. Values summarize 100 replicates (10 pseudo-absence sets × 10 folds) per ensemble. Regions: Cuba (native) and Florida (invasive).
